# Supplementary material for: Petunia dihydroflavonol 4-reductase is only a few amino acids away from producing orange pelargonidin-based anthocyanins
Source: Front Plant Sci. 2023 Aug 14;14:1227219. doi: 10.3389/fpls.2023.1227219 (PMC10461392; doi:10.3389/fpls.2023.1227219)
Supplement: Supplementary file 2 [file Table_1.xlsx]

## Sheet: Table S1
	Petunia dihydroflavonol 4-reductase is only a few amino acids away from producing orange pelargonidin-based anthocyanins
	Jere Vainio, Saku Mattila, Sara M. Abdou, Nina Sipari and Teemu H. Teeri
	Table S1	Transgenic lines of petunia M61xW80 sorted by the ratio rPg
HPLC	Construct	Pg Area	Peo+Mal Area	Ratio rPg				Date of HPLC run
8	47 #16	2215.83	148.108	14.961			1	December 7, 2020
1	48 #2	3808.3	447.5	8.51017			2	October 6, 2021
5	48 #8	1547.09	339.057	4.56292			3	October 26, 2021
8	47 #18	1579.18	382.335	4.13036			4	April 19, 2022
6	48 #8	2390.53	604.385	3.95532			5	September 7, 2022
8	47 #15	1435.28	408.491	3.5136			6	October 18, 2022
8	47 #15	1240.96	361.034	3.43725			7	December 15, 2022
8	47 #18	1579.69	492.613	3.20676			8	May 5, 2023
8	48 #11	2105.7	751.583	2.80169
3	47 #1	80.0807	30.9795	2.58496
8	48 #11	1383.75	557.919	2.4802				Constructs
7	47 #1	539.147	242.992	2.21878			44	35S-DFRA
6	47 #6	934.01	421.787	2.21441			45	35S-DFRA(D143N)
8	47 #16	712.815	326.495	2.18323			46	35S-DFRA(D143L)
8	46 #7	800.661	381.343	2.09958			47	35S-DFRA(LD142VL)
8	46 #7	825.194	406.701	2.02899			48	35S-A1
3	47 #1	158.436	80.722	1.96274
3	47 #1	443.264	235.378	1.8832			#	Indicates gene transfer event
3	47 #1	149.793	81.1316	1.84629
3	47 #1	396.369	224.335	1.76686			Pg Area	Area of 1000 represents 6.6 µg/ml pelargonidin in HPLC sample, or 66 µg in 1 gram fresh petal limb tissue
3	47 #1	108.58	63.1782	1.71863			Peo+Mal Area	Area of Peonidin and malvidin peak (not quantified)
5	46 #5	546.531	337.13	1.62113
8	48 #14	678.266	422.175	1.6066
8	48 #14	463.232	315.596	1.4678				Pelargonidin in MeOH-1% HCl
7	46 #1B	180.575	131.219	1.37613				µg/ml	Pg Area
8	45 #10	155.635	132.29	1.17647				0	0
5	47 #6	421.995	426.356	0.989771				2.5	397.453
6	45 #7	268.474	375.755	0.714492				5	839.903
2	47 #1	59.5243	85.7985	0.693769				10	1530.12
8	45 #11	173.925	343.411	0.506463				20	3005.91
8	44 #11	215.122	441.091	0.487703
8	45 #10	157.176	326.927	0.480766
8	44 #11	189.577	411.68	0.460496
3	control	29.6051	71.746	0.412638
8	46 #8	150.051	379.972	0.3949
8	44 #10	247.574	767.611	0.322525
8	47 #17	153.006	500.262	0.305852
3	44 #2	6.50363	23.8344	0.272867
8	47 #17	97.5277	376.415	0.259096
8	44 #12	71.7415	284.32	0.252326
8	44 #10	135.841	550.956	0.246555
3	control	49.5892	203.662	0.243488
8	47 #19	95.6014	392.769	0.243404
8	44 #13	99.1267	415.446	0.238603
8	45 #11	50.0277	213.67	0.234135
8	46 #8	98.86	423.597	0.233382
8	45 #8	76.0656	327.2	0.232474
8	48 #12	84.702	375.188	0.225759
8	44 #12	69.5697	308.994	0.225149
5	45 #4	62.6026	278.915	0.224451
7	44 #2	53.18	242.002	0.21975
8	48 #12	91.706	429.177	0.213679
5	44 #15	78.4405	368.579	0.212819
8	44 #14	86.4287	407.385	0.212155
3	44 #2	55.5862	272.312	0.204127
5	45 #5	57.2687	280.915	0.203865
8	48 #13	75.9012	387.693	0.195777
8	44 #13	90.7017	471.392	0.192413
8	45 #9	47.6452	269.594	0.176729
8	control	103.222	597.278	0.17282
3	44 #2	43.5583	252.426	0.172559
8	46 #6	61.243	356.877	0.171608
8	47 #20	64.6225	378.469	0.170747
6	48 #5	63.5897	384.349	0.165448
8	44 #8	78.213	482.49	0.162103
8	47 #21	62.9885	389.348	0.161779
5	47 #12	44.7566	283.733	0.157742
1	control	85.6	545.5	0.15692
8	47 #20	58.3685	375.468	0.155455
8	control	72.0589	468.4	0.15384
7	45 #1	23.2137	153.564	0.151167
8	44 #9	73.6893	502.866	0.146539
2	44 #2	3.93154	27.5671	0.142617
8	48 #13	49.5065	348.236	0.142164
4	control	82.8712	599.512	0.138231
8	47 #21	81.5143	592.667	0.137538
8	control	78.8904	587.105	0.134372
8	47 #19	46.0318	382.544	0.120331
5	control	32.1159	273.281	0.11752
5	47 #9	34.3754	298.89	0.11501
4	control	68.8613	637.177	0.108073
4	control	54.1032	520.661	0.103912
8	44 #8	39.0402	390.156	0.100063
8	44 #7	49.3633	557.058	0.0886142
8	44 #14	20.0538	247.291	0.0810936
8	45 #9	20.8167	257.578	0.0808172
8	44 #7	34.1055	434.222	0.0785439
8	44 #9	32.0918	454.968	0.0705364
8	46 #6	23.5895	381.07	0.0619033
5	47 #4	12.8821	227.762	0.0565593
5	47 #11	21.9995	407.316	0.054011
5	45 #3	11.7538	234.659	0.050089
6	control	34.6508	943.873	0.0367113
4	47 #3-1	15.684	521.305	0.0300861
4	47 #3-2	8.23916	423.479	0.0194559
4	47 #2-1	9.00929	482.39	0.0186764
4	47 #2-2	8.59907	477.527	0.0180075
4	44 #3	4.16375	431.539	0.0096486
4	44 #3	2.89075	418.765	0.00690303

## Sheet: Table S2
	Petunia dihydroflavonol 4-reductase is only a few amino acids away from producing orange pelargonidin-based anthocyanins
	Jere Vainio, Saku Mattila, Sara M. Abdou, Nina Sipari and Teemu H. Teeri
	Table S2	Lines sorted by amount of pelarginidin derived anthocyanins
HPLC	Construct	Pg Area	Pg in gram fresh petal limb tissue			Date of HPLC run
4	African Sunset	4990.62	328.882	µg	1	December 7, 2020
1	48 #2	3808.3	250.967	µg	2	October 6, 2021
1	African Sunset	3255.3	214.524	µg	3	October 26, 2021
6	48 #8	2390.53	157.536	µg	4	April 19, 2022
8	47 #16	2215.83	146.024	µg	5	September 7, 2022
8	48 #11	2105.7	138.766	µg	6	October 18, 2022
5	African Sunset	1956.33	128.922	µg	7	December 15, 2022
6	African Sunset	1736.76	114.453	µg	8	May 5, 2023
8	47 #18	1579.69	104.102	µg
8	47 #18	1579.18	104.068	µg
5	48 #8	1547.09	101.953	µg		Constructs
8	47 #15	1435.28	94.5846	µg	44	35S-DFRA
8	48 #11	1383.75	91.189	µg	45	35S-DFRA(D143N)
8	47 #15	1240.96	81.7796	µg	46	35S-DFRA(D143L)
6	47 #6	934.01	61.5513	µg	47	35S-DFRA(LD142VL)
8	46 #7	825.194	54.3803	µg	48	35S-A1
8	46 #7	800.661	52.7636	µg
8	47 #16	712.815	46.9745	µg	#	Indicates gene transfer event
8	48 #14	678.266	44.6978	µg
5	46 #5	546.531	36.0164	µg	Pg Area	Area of 1000 represents 6.6 µg/ml pelargonidin in HPLC sample, or 66 µg in 1 gram fresh petal limb tissue
7	47 #1	539.147	35.5298	µg
8	48 #14	463.232	30.527	µg
3	47 #1	443.264	29.2111	µg
5	47 #6	421.995	27.8095	µg
3	47 #1	396.369	26.1207	µg
6	45 #7	268.474	17.6924	µg
8	44 #10	247.574	16.3151	µg
8	44 #11	215.122	14.1765	µg
8	44 #11	189.577	12.4931	µg
7	46 #1	180.575	11.8999	µg
8	45 #11	173.925	11.4616	µg
3	47 #1	158.436	10.441	µg
8	45 #10	157.176	10.3579	µg
8	45 #10	155.635	10.2564	µg
8	47 #17	153.006	10.0831	µg
8	46 #8	150.051	9.88837	µg
3	47 #1	149.793	9.87133	µg
8	44 #10	135.841	8.95191	µg
3	47 #1	108.58	7.15541	µg
8	control	103.222	6.80232	µg
8	44 #13	99.1267	6.53245	µg
8	46 #8	98.86	6.51487	µg
8	47 #17	97.5277	6.42708	µg
8	47 #19	95.6014	6.30013	µg
8	48 #12	91.706	6.04342	µg
8	44 #13	90.7017	5.97724	µg
8	44 #14	86.4287	5.69565	µg
1	control	85.6	5.64104	µg
8	48 #12	84.702	5.58186	µg
4	control	82.8712	5.46121	µg
8	47 #21	81.5143	5.37179	µg
3	47 #1	80.0807	5.27732	µg
8	control	78.8904	5.19888	µg
5	44 #15	78.4405	5.16923	µg
8	44 #8	78.213	5.15424	µg
8	45 #8	76.0656	5.01272	µg
8	48 #13	75.9012	5.00189	µg
8	44 #9	73.6893	4.85612	µg
8	control	72.0589	4.74868	µg
8	44 #12	71.7415	4.72776	µg
8	44 #12	69.5697	4.58465	µg
4	control	68.8613	4.53796	µg
8	47 #20	64.6225	4.25862	µg
6	48 #5	63.5897	4.19056	µg
8	47 #21	62.9885	4.15094	µg
5	45 #4	62.6026	4.12551	µg
8	46 #6	61.243	4.03591	µg
2	47 #1	59.5243	3.92265	µg
8	47 #20	58.3685	3.84648	µg
5	45 #5	57.2687	3.77401	µg
3	44 #2	55.5862	3.66313	µg
4	control	54.1032	3.5654	µg
7	44 #2	53.18	3.50456	µg
8	45 #11	50.0277	3.29682	µg
3	control	49.5892	3.26793	µg
8	48 #13	49.5065	3.26248	µg
8	44 #7	49.3633	3.25304	µg
8	45 #9	47.6452	3.13982	µg
8	47 #19	46.0318	3.03349	µg
5	47 #12	44.7566	2.94946	µg
3	44 #2	43.5583	2.87049	µg
8	44 #8	39.0402	2.57275	µg
6	control	34.6508	2.28349	µg
5	47 #9	34.3754	2.26534	µg
8	44 #7	34.1055	2.24755	µg
5	control	32.1159	2.11644	µg
8	44 #9	32.0918	2.11485	µg
3	control	29.6051	1.95098	µg
8	46 #6	23.5895	1.55455	µg
7	45 #1	23.2137	1.52978	µg
5	47 #11	21.9995	1.44977	µg
8	45 #9	20.8167	1.37182	µg
8	44 #14	20.0538	1.32154	µg
4	47 #3-1	15.684	1.03358	µg
5	47 #4	12.8821	0.84893	µg
5	45 #3	11.7538	0.774576	µg
4	47 #2-1	9.00929	0.593712	µg
4	47 #2-2	8.59907	0.566679	µg
4	47 #3-2	8.23916	0.542961	µg
3	44 #2	6.50363	0.428589	µg
4	44 #3	4.16375	0.274391	µg
2	44 #2	3.93154	0.259088	µg
4	44 #3	2.89075	0.1905	µg

## Sheet: Table S3
	Petunia dihydroflavonol 4-reductase is only a few amino acids away from producing orange pelargonidin-based anthocyanins
	Jere Vainio, Saku Mattila, Sara M. Abdou, Nina Sipari and Teemu H. Teeri
	Table S3	Transgenic lines of petunia M61xW80 showing activity of the transgene
HPLC	Construct	Pg Area	Peo+Mal Area	Ratio			Date of HPLC run
8	44 #11	215.122	441.091	0.487703		1	December 7, 2020
8	44 #11	189.577	411.68	0.460496		2	October 6, 2021
						3	October 26, 2021
8	45 #10	155.635	132.29	1.17647		4	April 19, 2022
6	45 #7	268.474	375.755	0.714492		5	September 7, 2022
8	45 #11	173.925	343.411	0.506463		6	October 18, 2022
8	45 #10	157.176	326.927	0.480766		7	December 15, 2022
						8	May 5, 2023
8	46 #7	800.661	381.343	2.09958
8	46 #7	825.194	406.701	2.02899
5	46 #5	546.531	337.13	1.62113			Constructs
7	46 #1B	180.575	131.219	1.37613		44	35S-DFRA
						45	35S-DFRA(D143N)
8	47 #16	2215.83	148.108	14.961		46	35S-DFRA(D143L)
8	47 #18	1579.18	382.335	4.13036		47	35S-DFRA(LD142VL)
8	47 #15	1435.28	408.491	3.5136		48	35S-A1
8	47 #15	1240.96	361.034	3.43725
8	47 #18	1579.69	492.613	3.20676		#	Indicates gene transfer event
3	47 #1	80.0807	30.9795	2.58496
7	47 #1	539.147	242.992	2.21878			Representative line in Figure 2
6	47 #6	934.01	421.787	2.21441
8	47 #16	712.815	326.495	2.18323
3	47 #1	158.436	80.722	1.96274
3	47 #1	443.264	235.378	1.8832
3	47 #1	149.793	81.1316	1.84629
3	47 #1	396.369	224.335	1.76686
3	47 #1	108.58	63.1782	1.71863
5	47 #6	421.995	426.356	0.989771
2	47 #1	59.5243	85.7985	0.693769
1	48 #2	3808.3	447.5	8.51017
5	48 #8	1547.09	339.057	4.56292
6	48 #8	2390.53	604.385	3.95532
8	48 #11	2105.7	751.583	2.80169
8	48 #11	1383.75	557.919	2.4802
8	48 #14	678.266	422.175	1.6066
8	48 #14	463.232	315.596	1.4678
4	Af F1	4990.62
1	Af F1	3255.3
5	Af F1	1956.33
6	Af F1	1736.76

## Sheet: Table S4
	Petunia dihydroflavonol 4-reductase is only a few amino acids away from producing orange pelargonidin-based anthocyanins
	Jere Vainio, Saku Mattila, Sara M. Abdou, Nina Sipari and Teemu H. Teeri
	Table S4	Mutagenesis primers for petunia DFRA
	GER1327	DFRA_D143N_F	TGGAACTCTCAATGTGCAAGAGC
	GER1328	DFRA_D143N_R	GCTCTTGCACATTGAGAGTTCCA
	GER1329	DFRA_D143L_F	TGCTGGAACTCTCCTTGTGCAAGAGCAAC
	GER1330	DFRA_D143L_R	GTTGCTCTTGCACAAGGAGAGTTCCAGCA
	GER1331	DFRA_LD142VL_F	ATCTGCTGGAACTGTCCTTGTGCAAGAGCAAC
	GER1332	DFRA_LD142VL_R	GTTGCTCTTGCACAAGGACAGTTCCAGCAGAT
